# Supplementary material for: PxDorsal Regulates the Expression of Antimicrobial Peptides and Affects the Bt Susceptibility of Plutella xylostella
Source: Insects. 2025 Feb 5;16(2):163. doi: 10.3390/insects16020163 (PMC11855926; doi:10.3390/insects16020163)
Supplement: Supplementary file 1 [file insects-16-00163-s001.zip]

Archive with 1 entries (1 files):
- insects-3430083-supplementary.pdf
